# Supplementary material for: In Situ Observations Reveal the Five-fold Twin-Involved Growth of Gold Nanorods by Particle Attachment
Source: Nanomaterials (Basel). 2023 Feb 21;13(5):796. doi: 10.3390/nano13050796 (PMC10005194; doi:10.3390/nano13050796)
Supplement: Supplementary file 1 [file nanomaterials-13-00796-s001.zip]

Archive with 3 entries (3 files):
- Video S1.avi
- Video S2.avi
- Video S3.avi
